# Supplementary material for: An Optimized Machine Learning Model Accurately Predicts In-Hospital Outcomes at Admission to a Cardiac Unit
Source: Diagnostics (Basel). 2022 Jan 19;12(2):241. doi: 10.3390/diagnostics12020241 (PMC8871182; doi:10.3390/diagnostics12020241)
Supplement: Supplementary file 1 [file diagnostics-12-00241-s001.zip]

Archive with 1 entries (1 files):
- Supplement_Figures.pdf
